# Supplementary material for: Assessing BRCA1 activity in DNA damage repair using human induced pluripotent stem cells as an approach to assist classification of BRCA1 variants of uncertain significance
Source: PLoS One. 2021 Dec 2;16(12):e0260852. doi: 10.1371/journal.pone.0260852 (PMC8638976; doi:10.1371/journal.pone.0260852)
Supplement: S1 Fig — Taqman qPCR analysis of reprogramming factor and SeV sequences in a iWT1_2. b iG462R_1. c iC61G_2. d iD1733G_1. e iK381X_1. f iV1687G_1. g iY856H_2. h iQ1811K_1. i iA1708E_1 iPS cells compared to uninfected fibroblasts. (ZIP) [file pone.0260852.s001.zip]

Archive with 5 entries (5 files):
- S1ab_Fig.tiff
- S1cd_Fig.tiff
- S1ef_Fig.tiff
- S1gh_Fig.tiff
- S1i_Fig.tiff
