# Supplementary material for: Assessing BRCA1 activity in DNA damage repair using human induced pluripotent stem cells as an approach to assist classification of BRCA1 variants of uncertain significance
Source: PLoS One. 2021 Dec 2;16(12):e0260852. doi: 10.1371/journal.pone.0260852 (PMC8638976; doi:10.1371/journal.pone.0260852)
Supplement: S2 Fig — a The six-generation pedigree of the BRCA1 G462R family. b The three-generation pedigree of the BRCA1 Y856H family. c The four-generation pedigree of the BRCA1 D1733G family. d The four-generation pedigree of the BRCA1 Q1811K family. e The five-generation pedigree of the BRCA1 V1687G family. Patient ages at the time of cancer occurrence are located to the upper left of each symbol. Symbols coloured blue or purple indicate patients with breast cancer or ovarian cancer, respectively; pink indicates skin cancer, green indicates lung cancer, orange indicates prostate cancer, dark red indicates leukaemia, and grey denotes cancers with an unknown primary site. A diagonal indicates deceased individuals. Numbers inside symbols indicate multiple individuals. Asterisks (*) identify patients whose biopsies were used for iPS cell derivation. Nk = age at the time of cancer not known. (ZIP) [file pone.0260852.s002.zip]

Archive with 3 entries (3 files):
- S2ab_Fig.tiff
- S2cd_Fig.tiff
- S2e_Fig.tiff
