# Supplementary material for: Assessing BRCA1 activity in DNA damage repair using human induced pluripotent stem cells as an approach to assist classification of BRCA1 variants of uncertain significance
Source: PLoS One. 2021 Dec 2;16(12):e0260852. doi: 10.1371/journal.pone.0260852 (PMC8638976; doi:10.1371/journal.pone.0260852)
Supplement: S1 Table — (XLSX) [file pone.0260852.s014.xlsx]

## Sheet: Sheet1
Supplementary Table 1. List of primers used in this study
Primer name	Sequence (5'-3')	Purpose
BRCA1 C61G Forward	TAAGCCATATGCATGTAAGTTCAGT	PCR and Sequencing
BRCA1 C61G Reverse	TGATGAATGGTTTTATAGGAACGC	PCR
BRCA1 K381X Forward	GAATAAGCAGAAACTGCCATGC	PCR
BRCA1 K381X Reverse	AGAACGTCCAATACATCAGCTACT	PCR and Sequencing
BRCA1 Y856H Forward	TGTGTGAGTCAGTGTGCA	PCR and Sequencing
BRCA1 Y856H Reverse	GGGCAGAGAATGTTGC ACA	PCR
BRCA1 G462R Forward	GCCAAAGTAGCTGATGTATTGG	PCR and Sequencing
BRCA1 G462R Reverse	TTTTACGCTTTAATTTATTTGTGAGG	PCR
BRCA1 A1708E Forward	GGACAGCACTTCCTGATTTTG	PCR
BRCA1 A1708E Reverse	TCAGCATCAGCAAAAACCTT	PCR and Sequencing
BRCA1 Q1811L Forward	CAGAGCAAGACCCTGTCTCA	PCR
BRCA1 Q1811L Reverse	GATAAACCAAACCCATGCAA	PCR and Sequencing
BRCA1 V1687G Forward	TGTAGAACGTGCAGGATTGC	PCR
BRCA1 V1687G Reverse	TTTATGCAGCAGATGCAAGG	PCR and Sequencing
BRCA1 D1733G Reverse	AGTGATCTGCCTGCCTCAGT	PCR and Sequencing
BRCA1 D1733G Forward	TGGACCTTGGTGGTTTCTTC	PCR
ATM Y2791X Forward	AAAATGCTTTGCACTGACTCTG	PCR and Sequencing
ATM Y2791X Reverse	TTTTGGCACTGAAAGGCACT	PCR
